# Supplementary material for: MicroRNA-124/Death-Associated Protein Kinase 1 Signaling Regulates Neuronal Apoptosis in Traumatic Brain Injury via Phosphorylating NR2B
Source: Front Cell Neurosci. 2022 Jun 15;16:892197. doi: 10.3389/fncel.2022.892197 (PMC9240278; doi:10.3389/fncel.2022.892197)
Supplement: Supplementary file 1 [file Table_1.xlsx]

## Sheet: Sheet1
	Supplementary Table 1 The information of RT-qPCR Primers
	Names	Catalog
	mmu-miR-26a	miRAGm000261
	mmu-miR-26b	miRAGm000262
	mmu-miR-98	miRAGm000098
	mmu-miR-124	miRAGm000124
	mmu-miR-141	miRAGm000141
	mmu-let-7a	miRAGm001571
	mmu-let-7b	miRAGm001572
	mmu-let-7c	miRAGm001573
	mmu-let-7d	miRAGm001574
	mmu-let-7e	miRAGm001575
	mmu-let-7f	miRAGm001576
	mmu-let-7g	miRAGm001577
	mmu-let-7i	miRAGm001578
	hsa-miR-98	miRAGh000098
	hsa-miR-124	miRAGh000124
	has-miR-141	miRAGh000141
